# Supplementary material for: Perceptions of prevalence and management of post-acute sequelae of SARS-CoV-2 (PASC) infection among healthcare workers in Kweneng District, Botswana: Report of a district-wide survey
Source: PLOS Glob Public Health. 2024 Nov 27;4(11):e0003865. doi: 10.1371/journal.pgph.0003865 (PMC11602055; doi:10.1371/journal.pgph.0003865)
Supplement: S1 Data — (XLSX) [file pgph.0003865.s001.xlsx]

## Sheet: Form response
Form ID	Q1-Consent	Q2-Site	Q3-Profession	Q4-Age	Q5-Gender	Q6-vaccinesadmin	Q7-vaccine-name	Q8-#patients	Q9-%LongCovid	Q10-post-C19-duration	Q11- More often symptoms	Q11-symp#1	Q11-symp#2	Q11-symp#3	Q11-symp#4	Q11-symp#5	Q12- Symptoms first -most	Q12-symp#1	Q12-symp#2	Q12-symp#3	Q12-symp#4	Q12-symp#5	Q13-increase-sicknote?	Q14-X-write-sicknote Per week	Q15-days-off-given	Q16-C19-patients-sicknotes before	Q17-treat persistent cough							Q18- Treat Persistent SOB	steroids	Q19 Treat- Chronic headache	Q20- Treat chest pains	Q21- Treat fatigue		Q22- rare sysmptom treat	Q23- Training attend	Q24- patient referral	Q25- mental health referral
Form ID	Do you agree to participate in this study?	What is your primary site of work?	What is your professional designation?	What is your age?	What is your gender?	How many COVID-19 vaccines have you administered in the past month, if any? You may provide an approximation.	Which vaccine(s) have you administered in the past month, if any? Select all that apply.	How many patients per week do you treat for symptoms of long COVID? You may provide an approximation	What percentage of the patients you see each week are seeking treatment for long COVID	How long after COVID-19 infection are these patients presenting?	In patients who present more than 4 weeks after COVID-19 infection with persistent symptoms, which of the following symptoms do you see most often? Please select the 5 most commonly seen symptoms.						Using the symptoms that you selected in the previous question, rank these symptoms in order of how often you see each symptom, from most common to least common (first = most						Have you noticed an increase in the number of sick 0tes you are writing over the last year?	How many times per week are you writing a sick note/eave for a patient due to COVID-19 related complications?	How many days off of work do you give for a COVID-19 related complication? If you give different numbers of days for specific symptoms, please describe.	Have most of the patients who are receiving sick notes for COVID-19 associated complications received a sick note for these symptoms before?	How do you treat persistent cough due to long COVID?	antibiotics	antihistamine	corticosteroid	analgesics	cough syurp	home remedieed	How do you treat persistent shortness of breath due to long COVID?		How do you treat chronic headache due to long COVID?	How do you treat intermittent chest pain due to long COVID?	How do you treat fatigue due to long COVID?	use of Bcomplex	If any of the symptoms that you see most commonly are 0t listed above, please describe how you treat those symptoms below	If your clinic held a training/informative session for treatment of long COVID symptoms, would you be interested in attending?	If your clinic included options for physiotherapy and/or occupational therapy services, would you consider referring patients with COVID-19 related complications to those services?	If your clinic included options for mental health services, would you consider referring patients with COVID-19 related complications to those services?
A	1	0	1	4	0	0	99	1	1	3	Persistent cough, Shortness of breath, Fatigue, Muscle or body aches, Headache, Palpitations, Myalgia and weakness	1	3	5	6	7	1 Headache 2 SOB 3 Palpitations	1	3	12	0	0	1	<1	I do not typically give sick offs for this	3	CXR, consider and empirically treat common causes of chronic cough (e.g. post-nasal drip, cough-variant asthma, GERD)	1	1	0	0	0	0	CXR, sometimes CT chest; trial salbutamol, azithro, steroids	1	Neuro exam for possible thromobotic causes, consider CT head; symptomatic management with decongestants, NSAIDs, paracetamol, migraine therapies if indicated, amytriptylene if neuropathic component	ECG, CXR, consider echo, assess CVD risk factors, assess PE risk factors; manage according to underlying etiology	This is challenging! Focus on diet, movement, sleep	2		1	1	1
B	1	0	0	4	0	0	99	1	1	7	Palpitations	13	0	0	0	0	Not answered	13	0	0	0	0	0	0	Non	3	Never treated it	0	0	0	0	0	0	Never treated it	0	Never treated it	Never treated it	Never treated it0n	2	0n	1	1	1
C	1	0	0	3	1	0	99	1	88	7	Persistent cough, Shortness of breath	1	3	0	0	0	Not answered	0	0	0	0	0	0	0ne	Not applicable	3	Nott applicable	0	0	0	0	0	0	0t applicable	0	Nott applicable	0t applicable	0t applicable	2	NA	1	1	1
D	1	1	0	4	0	1	2	1	1	1	Persistent cough, Loss of taste/smell, Fatigue, Muscle or body aches, Headache	1	4	5	6	7	Fever	2	0	0	0	0	3	0 to 1	3 to 5 days then review when necessary	0	Not answered	0	0	0	0	0	0	Not answered	0	5 to 7 days	7 to 14 days	Rest and adequate hydration	2		1	1	1
E	1	2	0	3	0	0	99	3	2	6	Muscle or body aches, Headache, Congestion or runny nose, Joint pain, Myalgia and weakness	6	7	9	12	15	Headache, joint pains, body aches, myalgia, running nose	7	12	6	15	0	0	1 or 2	2 days	3	Antibiotics, cough Soothers, steaming, antihistamines	1	1	0	0	1	1	Refer to hospital	0	Analgesic, hydration, rest,	Analgesic, reassurance, refer for counseling	Rest, vit b complex,	1	That's just about it.	1	1	1
f	1	2	0	4	0	3	1	2	2	6	Shortness of breath, Fatigue, Muscle or body aches, Joint pain, Memory loss/difficulty concentrating	6	12	18	0	0	Memory loss, fatigue, shortness of breath, muscles and body aches, and joint pains	18	5	3	6	12	1	5	2 and refer to a doctor	1	Same as covid	0	0	0	0	0	0	Same as when they had covid	0	Same as when they had covid	Refer them	Bed rest and multivitamins	1		1	1	1
G	1	2	0	4	0	0	99	1	1	2	Persistent cough, Fatigue, Muscle or body aches, Sore throat, Joint pain	1	5	6	8	12	Fatigue,muscle or body aches,joint pains,persistant cough,sore throat	5	6	12	1	8	3	Done by doctors	N/A	3	Not answered	0	0	0	0	0	0	Not answered	0	Not answered	Not answered	Not answered	0	Not answered	1	1	1
H	1	0	0	3	1	3	3	1	88	1	Fatigue, Muscle or body aches, Headache, Joint pain, Palpitations, Chest pains	5	6	7	12	13	Chest pain palpitations joint pains headaches fatigue muscle body ache	19	13	12	7	5	1	They are written by Drs	Normally its 5 to 10 days	1	Patients are given antibiotics Azythromicine, Amoxyciline, Vit C, Paracetamol	1	0	0	1	0	0	Patients are given antibiotics with streriods (prednisolone) and inhalers	1	Pts given Analgesia	Not answered	Not answered	0	Not answered	1	1	1
I	1	0	0	3	1	0	99	1	1	6	Persistent cough, Shortness of breath, Fatigue, Sore throat, Congestion or runny nose	1	3	5	8	9	Persistent cough, congestion or runny nose, sore throat, fatigue, shortness of breath	1	9	8	3	0	3	N/A	N/A	3	Not answered	0	0	0	0	0	0	Not answered	0	Not answered	Not answered	Not answered	0	Not answered	1	1	1
J	1	3	0	3	0	0	99	1	1	6	Fever, Fatigue, Muscle or body aches, Headache, Myalgia and weakness	2	5	6	7	15	Muscle or body ache, fatigue, headache, fever, myalgia and weakness	6	5	7	2	15	3	Less than 1	2 days	3	Antibiotics	1	0	0	0	0	0	Antibiotics	2	Pain killers	Aspirin	Pain killers and rest	0		1	1	1
K	1	3	0	3		0	99	1	1	5	Shortness of breath, Fatigue, Muscle or body aches, Headache, Memory loss/difficulty concentrating	8	5	6	7	18	Not answered	0	0	0	0	0	0	0	N/A	3	Paracetamol, Cotri/Amoxy , Prednisolone ,Ascorbic	1	0	1	1	0	0	Prednisone, ascorbic,hydrocortisone iv	1	Paracetamol, Diclofenac50	Paramol,Prednisolone, ascorbic,	Vitamins Bco	1		1	1	1
L	1	1	0	2	0	0	99	1	1	6	Headache, Sore throat, Congestion or runny nose	7	8	9	0	0	Headache,sore throat,congestion or runny nose	7	8	9	0	0	0	Nil	5 days	0	Antibiotics	1	0	0	0	0	0	For M.O to review	0	Painkillers	For M.O to review	I have 0t prescribed anything for fatique	2		1	1	1
M	1	0	1	4	1	0	99	1	1	5	Persistent cough, Shortness of breath, Fatigue, Muscle or body aches	1	3	5	6	0	Persistent cough, shortness of breath, Fatigue, chest pain, body pain	1	3	5	19	6	1	2	2 to 5 days	0	Corticosteroids, cough syrup if available	2	0	1	0	1	0	Corticosteroids tablets, inhaler and salbutamol	1	Analgesics	Analgesics	Vitamin C or Multivitamins	2	Chest pains treated with analgesics	1	1	1
1	1	3	0	3	0	0	99	1	88	6	Persistent cough, fever, loss of taste/smell, fatigue, muscle or body aches, headache, sore throat, congestion or runny nose, joint pain	1	2	4	5	6	Fever, headache, sore throat, persistent cough, SOB	2	7	8	1	3	1	Not answered	Not answered	3	Not answered	0	0	0	0	0	0	Prednisolone tabs	1	Paracetamol	Aspirin	Pyridoxine, multivitamin	2	Not answered	1	1	1
2	1	2	0	5	0	0	99	1	1	7	Fatigue, Muscle or body aches, Headache, Joint pain	5	6	7	12	0	Headache, joint pains, fatigue, muscle or body ache	7	12	5	6	0	0	Never	N/A	0	Not answered	0	0	0	0	0	0	Not answered	0	Not answered	Not answered	Not answered	0	Not answered	1	0	1
3	1	2	0	5	1	0	99	1	1	6	Persistent cough, Fatigue, Muscle or body aches, Sore throat, Joint pain	1	5	6	8	12	Persistsent cough, muscle pain, joint pain, headache, fatigue	1	6	12	7	5	0	0ne	0ne	3	cough remedies	2	0	0	0	1	0	Nebulising, steroids	1	Pain killers, increasing fluid intake	Pain killers	Rest	0	Not answered	1	1	1
4	1	2	0	3	0	0	99	5	5	2	Muscle or body aches, Headache, Myalgia and weakness	6	7	15	0	0	Dizziness, muscle pain, Headache, myalgia & weakness	19	6	7	15	0	1	0ne	Nil	1	Prednisolone	2	0	1	0	0	0	Bronchodilator, nebulising, prednisolone	1	Paracetamol	Chest X-rays, ECG, GX	Multivitamin, ferrous sulphate, ORS	1	Diclofenac	1	1	1
5	1	3	0	3	1	0	99	3	88	7	Persistent cough, fever, loss of taste/smell, fatigue, headache, sore throat	1	2	4	5	7	Headache, fatigue, persistant cough, loss of taste/smell, fever	7	5	1	4	2	1	5	2	1	Azithromycin	1	0	0	0	0	0	Prednisolone	1	Paracetamol	Paracetamol	Vitamin B complex	1	0ne	1	1	1
6	1	3	0	3	0	3	4	1	1	5	Persistent cough, fatigue, headache, sore throat, shortness of breath, joint pain	1	2	7	8	3	Headache, sore throat, persistent cough, fatigue, jointpains	7	8	1	5	12	3	2	2	3	Vitamin C, Allergex	2	1	0	0	0	0	Prednisolone 20g	1	Paracetamol	Paracetamol	Vitamin B Complex	1	0ne	1	1	1
7	1	3	0	4	0	0	99	1	1	2	Persistent cough, Loss of taste/smell, muscle or body aches, palpitations	1	4	6	13	0	Persistent cough	1	0	0	0	0	3	Nil	Nil	0	Not answered	0	0	0	0	0	0	Not answered	0	Analgesic	Analgesic	Supplements	0	Nil	0	1	1
8	1	2	0	5	0	0	99	1	88	6	Loss of taste/smell, fatigue, palpitations, memory loss/difficulty concentrating	4	5	13	18	0	Not answered	0	0	0	0	0	1	Rarely	Depends on the severity	3	Not answered	0	0	0	0	0	0	Not answered	0	Not answered	Not answered	Not answered	0	Not answered	Not answered	Not answered	Not answered
9	1	2	0	4	0	0	99	2	2	6	Persistent cough,shortness of breath, fatiguel, muscle or body aches, palpitations	1	3	5	6	13	Fatigue, muscle pain, persistent cough, palpitations, SOB	5	6	1	13	3	1	Everyday 1 week	3	1	Ascorbic acid and prednisolone	2	0	1	0	0	0	Prednisolone, amoxicillin	1	Paracetamol	paracetamol + Prednisolone	B-complex	1	N/A	1	1	1
10	1	2	0	2	0	0	99	1	1	1	Persistent cough, fever, shortness of breath, headache, sore throat	1	2	3	7	8	Fever, Persistent cough, shortness of breath, sore throat, headache	1	2	3	8	7	3	N/A	N/A	3	Not answered	0	0	0	0	0	0	Not answered	0	Not answered	Not answered	Not answered	0	Not answered	1	1	1
11	1	2	1	5	1	0	99	2	1	1	Persistent cough, shortness of breath, loss of taste, headache, memory loss/diifficulty concentrating	1	3	4	7	18	SOB, persistent cough, headache, memory loss, loss of taste/smell	3	1	7	18	4	1	2	2	1	Steroids, prednisolone	2	0	1	0	0	0	Steroids, prednisolone	1	Analgesic, paracetamol, antidepressants, NSAIDS	Paracetamol, analgesic, steroids	Rest, Caffeine, stimulants	0	N/A	1	1	1
12	1	2	0	2	0	3	7	5	4	6	Persistent cough, shortness of breath, Fatigue, congestion or runny nose, Joint pain	1	3	5	9	12	Fatigue,SOB, persistent cough, congestion or runny nose, joint pains	5	3	1	9	12	1	3	1	3	Steaming, warm water	2	0	0	0	0	1	Antibiotics	0	Paracetamol, Diclofenac50	Prednisolone,Amoxycillin	Rest, encourage excersise	0	Not answered	1	1	1
13	1	2	0	3	1	0	99	1	2	2	Fatigue, joint pains, myalgia and weakness	5	12	15	0	0	Myalgia and weakness, joint pains, fatigue	15	12	5	0	0	0	Once	2	3	Amoxycillin	1	0	0	0	0	0	Prednisolone	1	Prednisolone	Diclofenac	Calcium supplements	0	Never	1	1	1
14	1	2	0	4	0	0	99	1	1	6	Memory loss, fatigue, sore throat, shortness of breath, joint pain	18	5	8	3	12	SOB,fatigue,joint pains, sore throat, memory loss	3	5	12	8	18	0	Nil	N/A	3	Antibiotics, steroids	1	0	1	0	0	0	Inhaler, steroids	1	Analgesic, diclofenac	Not answered	Vitamin B complex, Prednisolone	1	Not answered	1	1	1
15	1	2	0	2	0	0	99		1	3	Persistent cough, fatigue, sore throat, shortness of breath, joint pain, palpitations, myalgia, and weakness	1	2	8	3	12	Persistent cough , joint pain, palpitations, myalgia, and weakness and SOB	1	12	13	15	3	3	N/A	N/A	3	Vitamin C,	2	0	0	0	0	0	Nebuliser, Prednisolone	1	Paracetamol, Diclofenac50	Analgesic + paracetamol	Vitamin B complex	1	Not answered	1	1	1
17	1	2	0	2	0	3	7	1	1	2	Fever, Fatigue, shortness of breath, Muscle or body aches, joint pain	2	5	3	6	12	Fatigue, shortness of breath, Muscle or body aches, joint pain, fever	5	3	6	12	3	3	N/A	N/A	1	Not answered	0	0	0	0	0	0	Steroids, prednisolone	1	fluid intake, Nsaids	Nsaids, steroids	Vitamin B complex	1	As above	1	1	1
18	1	2	0	2	0	3	7	3	3	3	Fever, Fatigue, shortness of breath, Muscle or body aches, loss of taste/smell	2	5	3	6	4	Loss of taste,Fever, shortness of breath, Muscle or body aches, fatigue	4	3	6	12	2	1	0ne	0ne	3	Paracetamol, Amoxycillin	1	0	0	1	0	0	Prednisolone	1	Paracetamol	CTX	Encourage rest & fluid intake	0	Nebulizer	1	1	1
19	1	4	4	3	1	0	1	5	3	6	Persistent cough, fever, fatigue, shortness of breath, muscle or body aches,, loss of taste/smell	1	2	5	3	6	Not answered	0	0	0	0	0	1	Not answered	5	3	Not answered	0	0	0	0	0	0	Not answered	0	Not answered	Not answered	Not answered	0	Not answered	1	1	1
20	1	2	0	4	0	0	99	1	1	6	Persistent cough, fatigue, muscle or body ache, diarrhea, myalgia, and weakness	1	5	6	11	15	Myalgia, muscle and body ache, fatigue, persistent cough, diarrhea	15	6	5	1	11	1	once	3	1	Augmebtin, Amoxycillin,prednisolone	1	0	1	0	0	0	Prednisolone	1	Analgesic	Analgesic	Rest	0	Diarrhea treatment	1	1	1
21	1	2	0	3	0	3	7	2	1	5	Persistent cough, loss of taste/smell, fatigue, muscle or body ache, headache	1	4	5	6	7	Fatigue, loss of taste, muscle pain, headache, persistent cough	5	5	6	7	1	3	N/A	N/A	1	Antihistamine, antibiotic	1	1	0	0	0	0	Prednisolone, teach breathing excerscise	1	Nsaids	Nsauds + lung exercise	Vitamin B complex	1	Nil	1	1	1
23	1	4	4	4	0	3	1	1	1	1	Persistent cough, fatigue, shortness of breath, muscle or body aches, loss of taste/smell, .	1	5	3	6	4	Not answered	0	0	0	0	0	1	Not answered	Not answered	1	Not answered	0	0	0	0	0	0	Not answered	0	Not answered	Not answered	Not answered	0	Not answered	1	1	1
24	1	0	0	3	0	0	99	1	88	6	Persistent cough, fatigue, shortness of breath, muscle or body aches, loss of taste/smell, joint pain, palpitation, myalgia and weakness, impaired balance, memory loss /difficulty concentrating	1	5	3	6	4	Shortness of breath, fatique, myalgia and weaknesses, palpitations, memory loss	3	5	15	13	18	3	0ne	0ne	3	Antibiotics, supplements	1	0	0	0	0	0	Steroids	1	painkillers, drink more fluid	Painkillers	Supplement, rest	0	Not answered	1	1	1
25	1	0	0	2	0	0	99	1	88	7	Not answered	0	0	0	0	0	Not answered	0	0	0	0	0	3	Not answered	Not answered	3	Not answered	0	0	0	0	0	0	Not answered	0	Not answered	Not answered	Not answered	0	Not answered	1	1	1
26	1	0	0	2	0	0	99	1	88	7	Not answered	0	0	0	0	0	Not answered	0	0	0	0	0	1	2	10	3	Not answered	0	0	0	0	0	0	Not answered	0	Not answered	Not answered	Not answered	0	Not answered	1	1	1
27	1	0	0	2	0	0	99	1	1	7	Shortness of breath,fatigue,joint pain, palpitations, memory loss	3	12	13	18	0	Shortness of breath, palpiitations, fatique, joint pains, memory loss	3	13	5	12	18	3	Not answered	Not answered	1	Antibiotics, sometimes home remedies	1	0	0	0	0	1	Steroids	1	Painmeds and hydration orally	Not answered	Not answered	0	Not answered	3	3	3
29	1	0	0	3	0	0	99	1	1	7	Shortness of breath, fatigue, muscle or body aches, Joint pain, memory loss, hair loss,	3	5	6	12	18	Shortness of breath, muscle or body aches, Joint pain, memory loss, hair loss,	3	6	12	18	16	3	Not answered	Not answered	3	Antibiotics	1	0	0	0	0	0	Bronchodilator	2	Analgesic	Not answered	Not answered	0	Not answered	1	1	1
31	1	0	0	3	0	0	99	1	1	7	Not answered	0	0	0	0	0	Not answered	0	0	0	0	0	3	Not answered	Not answered	3	Not answered	0	0	0	0	0	0	Not answered	0	Not answered	Not answered	Not answered	0	Not answered	3	3	3
32	1	0	1	2	0	0	99	0	88	7	Not answered	0	0	0	0	0	Not answered	0	0	0	0	0	3	Not answered	Not answered	3	Not answered	0	0	0	0	0	0	Not answered	0	Not answered	Not answered	Not answered	0	Not answered	3	3	3
33	1	0	0	4	1	0	99	1	88	7	Not answered	0	0	0	0	0	Not answered	0	0	0	0	0	3	Not answered	Not answered	3	Not answered	0	0	0		0	0	Not answered	0	Not answered	Not answered	Not answered	0	Not answered	3	3	3
34	1	0	0	4	0	0	1	0	88	7	Not answered	0	0	0	0	0	Not answered	0	0	0	0	0	0	NIl	N/A	3	Not sure	0	0	0	0	0	0	Steamimg	2	Pain killers	Painkillers	Rest	0	Not answered	1	1	1
35	1	0	0	3	0	0	99	0	88	7	Not answered	0	0	0	0	0	Not answered	0	0	0	0	0	3	N/A	N/A	3	Done by MDs	0		0	0	0	0	N/A	0	N/A	N/A	N/A	0	N/A	1	1	1
36	1	0	0	3	0	0	99	0	88	7	Not answered	0	0	0	0	0	Not answered	0	0	0	0	0	0	N/A	Not answered	3	N/A	0	0	0	0	0	0	N/A	0	N/A	N/A	N/A	0	N/A	1	1	1
37	1	2	0	2	1	0	99	1	1	7	Persistent cough, Fatigue,muscle or body aches, sore throat, congestion or runny nose	1	5	6	8	9	muscle ache, sore throat, fatigue, persistent cough, congestion	6	8	5	1	9	0	Once in a while	3 days	3	Augmentin, azithromycin	1	0	0	0	0	0	Steroids, nebuliser	1	Dichlofenac	Ibuprofen	Vitamin B complex, ORS solution	1	Not answered	1	1	1
38	1	2	0	2	1	0	2	2	3	1	Persistent cough, Fever, SOB, Loss of taste and smell, fatigie, muscle aches	1	2	3	4	5	Persistent cough, Fever, SOB, Loss of taste and smell, fatigie,	1	2	3	4	5	1	5	3	1	Prednisolone, azithromycin, paracetamol	1	0	1	1	0	0	Oxygen, prednisolone	1	Paracetamol	Amoxicillin	Not answered	0	Not answered	1	1	1
39	1	0	0	3	1	3	7	1	1	1	Persistent cough, fever, fatigue, headache, diarrhea	1	2	5	7	11	Not answered	0	0	0	0	0	1	2	2	1	Antibiotics	1	0	0	0	0	0	Prednisolone	1	Analgesic	Analgesic	Multivitamins	1	Not answered	1	1	1
40	1	2	0	3	0	0	99	1	1	5	Persistent cough, SOB, Loss of taste, fatigue, muscle aches, joint pains, palpitations,	1	3	4	5	6	SOB, Persistent cough, fatigue, body aches, palpitaions	3	1	5	6	13	0	Less than one	Less than three	3	Therapeutic	0	0	0	0	0	0	Nebulising	2	Analgesic	Analgesic	Therapeutic	0	Not answered	1	1	1
41	1	2	0	4	1	0	99	1	1	1	Persistent cough, muscle aches, headache	1	6	7	0	0	Headache, body aches, fever	7	6	2	0	0	0	Not answered	Not answered	3	Antibiotics	1	0	0	0	0	0	Not answered	0	Analgesic	Analgesic, antibiotics	Not answered	0	Not answered	1	1	1
42	1	3	0	2	0	0	99	4	88	6	Persistent cough, fever, SOB, muscle pain, headache	1	2	3	6	7	Fever, persistent cough, SOB, headache	3	1	3	7	0	3	3 times	3 days	1	Allergex	2	0	0	0	0	0	Prednisolone	1	Paracetamol	Paracetamol	Rest	2	Not answered	1	1	1
43	1	3	0	2	1	0	99	1	88	2	Persistent cough, SOB, muscle aches, headache, joint pains	1	3	6	7	12	Persistent cough, SOB, Headache, joint ains, muscle ache	1	3	7	12	6	0	Nil to one	3 working days	3	Painkillers, antibiotics, supplements	1	0	0	1	0	0	Corticosteroids, Prednisolone	1	Ibuprufen	CTX, paracetamol, prednisolone	supplements, resting	2	Answer not clear	1	1	1
45	1	3	0	3	1	0	99	1	88	7	N/A	0	0	0	0	0	N/A	0	0	0	0	0	3	N/A	N/A	3	Azithromycin	1	0	0	0	0	0	Oxygen, referal to SLH,	0	Paracetamol	Amoxicillin	Not answered	0	Not answered	1	1	1
46	1	3	0	2	0	0	4	2	1	1	Persistent cough, Shortness of breath, muscle of body ache, joint pains	1	3	6	12	0	Not answered	0	0	0	0	0	1	Not answered	Not answered	1	Not answered	0	0	0	0	0	0	Not answered	0	Panado	Prednisolone	Rest	0	Not answered	1	1	1
47	1	2	0	3	1	0	99	1	1	1	Persistent cough, SOB, loss of taste, fatigue, sore throat	1	3	4	5	8	Cough, sore throat, fever, loss of taste, fatigue	1	3	2	4	5	1	Once a week	2-3days	0	Allegex, brufen, antibiotic-Amoxycillin	1	1	0	0	0	0	Prednisolone	1	paracetamol or brufen	brufen	brufen	0	Not answered	1	1	1
48	1	3	0	5	1	0	99	1	2	7	persistent cough, fever, fatigue, headache, sore throat, runny nose, joint pains	1	2	5	7	8	Headache, fever, muscle pain, runny nose, sore throat	7	2	6	9	8	0	twice	2-3days	3	Allergex, paracetamol	2	0	0	1	0	0	Prednisolone or allergex	1	not clear	paracetamol	not clear	0	Not answered	1	1	1
49	1	2	0	2	0	0	99	1	1	4	Persistent cough, SOB. Headache, joint pain	1	3	7	12	0	SOB, persistent cough, headache, joint pain	3	1	7	12	0	1	one	3 days	1	Augmentin, azithromycin	1	0	0	0	0	0	Prednisolone, Vitamin C	1	Paracetamol vit c	Augmentin	Zn So4, Vit C	1	nil	1	1	1
50	1	3	0	3	1	0	99	1	1	6	Persistent cough, SOB, fatigue, headache, palpitations	1	3	5	7	13	Persistent cough, palpitations, headache, SOB, fatigue	1	13	7	3	5	1	two	five	1	Antibiotics	1	0	0	0	0	0	Prednisolone, nebuliser	1	Analgesic	Antibiotic	Zinc SO4, Vit C	1	Not answered	1	1	1
51	1	3	0	4	0	0	99	1	1	4	Persistent cough, SOB, headache, joint pains	1	3	7	12	0	Persistent cough, SOB, headache, joint pains	1	3	7	12	0	1	Two	3-5 days	1	Augmentin, azithromycin	1	0	0	0	0	0	Prednisolone, nebuliser	1	Paracetamol, Ibuprofen	Augmentin	Vitamin C, paracetamol	1	Nil	1	1	1
52	1	3	4	7	0	0	99	0	88	7	Not answered	0	0	0	0	0	Not answered	0	0	0	0	0	1	Not answered	Not answered	3	Refer to a nurse	0	0	0	0	0	0	refer to a nurse	0	refer to a nurse	refer to a nurse	refer to a nurse	0	Nil	1	3	3
53	1	3	0	2	0	0	99	2	2	3	Persistent cough, SOB, headache, joint pain, myalgia and weakness	1	3	7	12	15	Headache, SOB, Persistent cough, joint pain, myalgia and weakness	7	3	1	12	15	1	Two	3-5 days	1	Vitamin C, paracetamol,	2	0	0	1	0	0	steroids	1	Paracetamol	Antibiotics, paracetamol	Vit c, rest	1	Myalgia, Vitamin C and paracetamol	1	1	1
54	1	3	0	3	1	0	99	1	1	2	ersistent cough, fever, SOB, headache, joint pain	1	2	3	7	12	Headache,fever,cough,SOB,joint pain	7	2	1	3	12	1	Three to five a week	5 days	1	Analgesic	2	0	0	1	0	0	Prednisolone	1	Analgesic	Analgesic	Bed rest and multivitamins	1	Joint pains: Analgesic	1	1	1
55	1	2	0	2	1	0	99	1	1	3	Persistent cough, SOB, fatigue, headache, congestion runny nose	1	3	5	7	9	Headache, cough, SOB, fatigue, running nose	7	1	3	5	9	1	Two	2-4 days	1	Antibiotics	1	0	0	0	0	0	Prednisolone, nebuliser	1	Paracetamol	Augmentin	Rest	0	Runny nose: Vit C	1	1	1
56	1	2	0	2	0	0	99	1	1	2	Persistent cough, fever, SOB, loss of taste, headache	1	2	3	4	7	Headache,fever,persistent cough,SOB,loss of taste	7	2	1	3	4	1	Two	3-5 days	1	Steaming, antibiotis, steroids	0	0	1	0	0	1	Prednisolone, nebs ( salbutanol)	1	Amitriptylene, naproxene	Antibiotics, paracetamol	Bed rest	0	Not answered	1	1	1
57	1	2	0	4	0	0	99	2	1	7	Persistent cough, fever, SOB, headache, sore throat, runny nose, joint pains	1	2	3	5	8	Cough,fever,sorethroat,headache,runny nose	1	2	8	7	9	0	Once after two months	Not answered	3	Not answered	0	0	0	0	0	0	Augmentin, CTX	2	Analgesic	Diclofenac	Fluid intake and rest	2	Not answered	1	1	1
59	1	2	0	3	0	0	99	1	1	2	Persistent cough, SOB, Headache	1	3	7	0	0	Headache. SOB, cough	7	3	1	0	0	1	Twice	3 days	1	Augmentin, azithromycin	1	0	0	0	0	0	Prednisolone	1	Paracetamol, Diclofenac	Augmentin	Bed rest	2	Not answered	1	1	1
60	1	2	0	2	0	0	99	1	1	3	Persistent cough,fever,SOB, headache	1	2	3	7	0	Persistent cough, fever, SOB,LHeadache	1	2	3	7	0	0	Once	2 days	1	Augmentin, Co-amoxycillin	1	0	0	0	0	0	Prednisolone, nebuliser	1	paracetamol, ibuprofen	Co-amoxicillin, azithromycin	Ascorbic acid, rest	1	Not applicable	1	1	1
61	1	3	0	3	1	0	99	1	1	4	Persistent cough, SOB, fatigue,headache, sore throat	1	3	5	7	8	Headache, Persistent cough, fatigue, SOB, Sore trhoat	7	1	5	3	8	3	Once	3-5 days	1	Augmentin	1	0	0	0	0	0	Prednisolone, nebuliser	1	Paracetamol	Augmentin, azithromycin	Rest	0	Not applicable	1	1	1
62	1	3	0	3	1	0	99	1	1	2	Persistent cough, SOB, Loss of taste, muscle or body aches, palpitations	1	3	4	6	13	Persistent cough, SOB, palpitations, loss of taste, muscle or body pain	1	3	13	4	6	0	Twice	2-3 days	1	Steam, steroids,	2	0	0	0	0	1	Nebuliser, Prednisolone	1	Amitriptylene	Paracetamol, diclofenac	Not answered	0	Not answered	1	1	1
64	1	2	0	2	1	0	99	1	1	3	Persistent cough, SOB, Headache	1	3	7	0	0	Headache, Persistent cough, SOB	7	1	3	0	0	1	Two	Three	1	Antibiotics	1	0	0	0	0	0	Prednidolone	1	Pain killers	Antibiotics, Vit C	Bed rest	1	Not answered	1	1	1
66	1	3	0	3	1	0	99	1	1	3	Persistent cough, SOB, Headache, sore throat	1	3	7	8	0	Headache, Persistent cough, sore throat, SOB	7	1	8	3	0	1	Once	3 days	1	Antibiotics	1	0	0	0	0	0	Prednisolone	1	Analgesic	Antibiotics	Not answered	0	Not answered	1	1	1
67	1	2	0	3	1	0	99	1	1	3	Persistent cough, SOB, Headache, Sore throat	1	3	7	8	0	Headache, SOB, Persistent cough, sore throat	7	3	1	8	0	1	Two	Three	1	Antibiotics	1	0	0	0	0	0	Prednisolone	1	Pain killers	Antibiotics	Not answered	0	Not answered	1	1	1
																																	a

## Sheet: Data dictionary
		Code	Code
Q1	Do you agree to participate in this study?	No	0
		Yes	1
Q2	What is your primary site of work?	Scottish Livingstone Hospital	0
		Thamaga Hospital	1
		Primary clinic in Kweneng District	2
		Health post in Kweneng District	3
		Other:	4
Q3	What is your professional designation?	Nurse	0
		Doctor	1
		Specialist	2
		Administrator	3
		Other	4
Q4	What is your age?	18-20	1
		21-30	2
		31-40	3
		41-50	4
		51-60	5
		61-70	6
		Other:	7
Q5	What is your gender?	Female	0
		Male	1
		Prefer not to say	3
Q6	How many COVID-19 vaccines have you administered in the past month, if any? You may provide an approximation.	Nil	0
	(free text)	1	1
		2	2
		>2	3
Q7	Which vaccine(s) have you administered in the past month, if any? Select all that apply.	Sinovac or Sinopharm	1
		AstraZeneca or Covishield	2
		Johnson & Johnson	3
		Pfizer	4
		Moderna	5
		Not applicable - I have not administered any of these vaccines	99
		Other	6
		More than 1 vaccine	7
Q8	How many patients per week do you treat for symptoms of long COVID? You may provide an	0-5 patients	1		0 = Not answered
	Approximation	6-10 patients	2
		11-15 patients	3
		15-20 patients	4
		More than 20 patients	5
Q9	What percentage of the patients you see each week are seeking treatment for long COVID symptoms?	Less than 10% of patients	1
		11% - 25% of patients	2
		26% - 50% of patients	3
		51% - 75% of patients	4
		More than 75% of patients	5
		Unsure	88
Q10	How long after COVID-19 infection are these patients presenting?	Less than 1 month	1
		1-2 months	2
		2-3 months	3
		3-6 months	4
		Greater than 6 months	5
		It varies	6
		Unsure	7
		No sysmptom	0
Q11	In patients who present more than 4 weeks after COVID-19 infection with persistent symptoms	Persistent cough	1
	which of the following symptoms do you see most often?	Fever	2
	Please select the 5 most commonly seen symptoms.	Shortness of breath	3
		Loss of taste/smell	4
		Fatigue	5
		Muscle or body aches	6
		Headache	7
		Sore throat	8
		Congestion or runny nose	9
		Nausea and/or vomiting	10
		Diarrhea	11
		Joint pain	12
		Palpitations	13
		Skin rash	14
		Myalgia and weakness	15
		Hair loss	16
		Impaired balance and gait	17
		Memory loss/difficulty concentrating	18
		Other:	19
Q12	Using the symptoms that you selected in the previous question	1	Refer to Q11 codes
	rank these symptoms in order of how often you see each symptom,	2
	from most common to least common (first = most	3
	Your answer	4
		5
Q13	Have you noticed an increase in the number of sick notes/eave you are writing over the last year?	No	0
		Yes	1
		I'm not sure	3
Q14	How many times per week are you writing a sick note/eave for a patient due to COVID-19 related complications?	Free text
Q15	How many days off of work do you give for a COVID-19 related complication?	Free text
	if you give different numbers of days for specific symptoms, please describe.
Q16	Have most of the patients who are receiving sick notes for COVID-19 associated complications	No	0
	received a sick note for these symptoms before?	Yes	1
		I'm not sure	3
Q17	How do you treat persistent cough due to long COVID?	Free text
Q18	How do you treat persistent shortness of breath due to long COVID?	Free text
Q19	How do you treat chronic headache due to long COVID?	Free text
Q20	How do you treat intermittent chest pain due to long COVID?	Free text
Q21	How do you treat fatigue due to long COVID?	Free text
Q22	If any of the symptoms that you see most commonly are not listed above,	Free text
	please describe how you treat those symptoms below.	Free text
Q23	If your clinic held a training/informative session for treatment of long COVID symptoms	No	0
	, would you be interested in attending?	Yes	1
		Maybe	3
Q24	If your clinic included options for physiotherapy and/or occupational therapy services,
	would you consider referring patients with COVID-19 related complications to those services?	No	0
		Yes	1
		Maybe	3
Q25	If your clinic included options for mental health services, would you consider	No	0
	referring patients with COVID-19 related complications to those services?	Yes	1
		Maybe	3
